# Supplementary material for: Joint position and force senses in young female tennis players and untrained adolescents
Source: PLoS One. 2024 Oct 22;19(10):e0312483. doi: 10.1371/journal.pone.0312483 (PMC11495642; doi:10.1371/journal.pone.0312483)
Supplement: S1 File — (XLSX) [file pone.0312483.s001.xlsx]

## Sheet: Joint Position Sense
Participant	Group	Age group	Age [years]	Body mass [kg]	Body height [cm]	Glenohumeral joint active reproduction			Glenohumeral joint passive reproduction			Elbow joint active reproduction			Elbow joint passive reproduction			Radiocarpal joint active reproduction			Radiocarpal joint passive reproduction
						Absolute error [°]	Constant Error [°]	Variable error [°]	Absolute error [°]	Constant Error [°]	Variable error [°]	Absolute error [°]	Constant Error [°]	Variable error [°]	Absolute error [°]	Constant Error [°]	Variable error [°]	Absolute error [°]	Constant Error [°]	Variable error [°]	Absolute error [°]	Constant Error [°]	Variable error [°]
1	Control	A1	11.1	38.6	151	7.65	8.975	5.05142	7.95	-7.95	2.69676	3.925	1.275	4.01832	7.375	-1.475	7.42576	6.35	-6.35	1.64088	14.6	-14.6	4.9
2	Control	A1	11.8	63.2	158	13.875	-11.2	14.6678	11.125	-7.725	9.14641	4.7	0.8	5.50364	8.35	-7.6	9.34478	5.725	-5.725	4.17395	5.7	-5.7	3.1
3	Control	A1	10.4	30.5	145	4.975	2.05	4.20506	3.75	-3.75	1.88746	7.25	5	6.7123	4.65	-4.65	3.15793	3.45	-0.45	3.7353	4.6	-4.6	0.3
4	Control	A1	10.9	37.7	144	5.05	7.55	4.59864	7.325	-5.925	7.40654	4.95	-0.6	5.01149	9.275	-0.725	9.40515	3.95	3.95	3.54295	3.45	-1.35	3.45
5	Control	A1	11.3	25.9	142	7.925	6.225	3.15307	7.925	-7.925	4.46115	6.7	-2.1	6.72978	10.525	-2.875	11.252	15	4.25	16.728	7.55	-7.55	5.15
6	Control	A1	11.9	51.7	159	5.7	3.05	5.13347	5.6	1	6.21168	1.625	-0.375	1.67239	4.7	-1.1	6.6944	8.15	-7.5	6.85894	3.9	-3.9	0.6
7	Control	A1	10.2	40.5	143	8.825	0.85	7.48482	3.225	-1.625	4.24168	11.75	8.7	18.3081	8.15	1.15	8.53273	1.85	-0.4	2.02114	4.3	-4.3	2.6
8	Control	A1	11.9	41	154	6.575	6.4	4.05524	7.625	-3.525	7.7199	2.825	2.425	2.2095	8.975	-2.575	9.36279	5.575	-0.575	6.97258	12.75	-12.75	4.95
9	Control	A1	11.2	50.4	147	4.625	-0.65	5.05297	5.2	-5.2	1.08397	1.975	1.975	0.649519	8.225	-1.275	8.2354	6.35	4.35	5.98519	4.9	-4.9	1.2
10	Control	A1	11.3	38.6	146	6.75	-1.275	6.1353	7.25	-7.25	4.45954	3.95	2.85	3.72861	8.7	-0.5	9.272	6.575	-2.125	6.82363	14.75	-14.75	4.65
11	Control	A1	11.9	46.3	165	4.875	2.625	4.42118	4.725	-3.025	4.89458	8.025	-2.425	8.27749	9	-1.45	9.12757	8.675	-3.475	8.83272	16.55	-16.55	0.35
12	Control	A2	13.3	50.2	161	4.6	-1.55	4.47577	8.75	-8.75	3.59548	4.425	3.725	4.50687	7.025	-2.875	8.25541	4.7	-3.65	5.01523	9.45	-7.55	9.45
13	Control	A2	12.2	42.7	157	13.925	11.025	8.73824	6.55	-1.45	6.7463	3.1	3.1	3.41541	5.2	2.75	5.35934	4.225	-1.575	5.41958	4.85	-4.85	4.15
14	Control	A2	12.9	54.1	164	3.975	2	4.04413	2.7	0.75	3.57806	2.4	-1.65	2.45204	7.225	-0.325	7.23581	3.525	3.525	1.84983	8.6	-8.6	0.6
15	Control	A2	13.6	38.3	157	2.55	-1.15	2.88227	6.65	-6.65	2.51446	2.325	-2.325	1.32924	7.325	-3.075	7.36117	3.65	-3.65	3.16899	5.3	-5.3	2.5
16	Control	A2	12.3	46.6	147	5.925	5.275	4.82254	1.525	-0.275	1.75553	2.575	-2.575	0.605702	6.825	6.825	3.91751	4.375	-1.625	4.48351	1.95	-0.85	1.95
17	Control	A2	13.4	45.3	160	3.175	1.575	2.84198	2.575	-2.575	0.553963	2.025	1.325	2.98862	3.925	-3.275	4.19903	5.025	-2.075	5.15819	2.3	-2.2	2.3
18	Control	A2	12.4	69.7	172	2.25	1.925	3.25528	2.725	-2.725	2.35199	5.9	5.9	2.1806	9.675	-1.575	10.0815	10.05	2.1	10.839	5.2	-4.6	5.2
19	Control	A2	12.1	40	148	8.2	4.35	8.20198	10.025	-10.025	3.64923	2.825	1.625	3.14672	13.8	-13.8	4.02554	2.5	1.95	2.61964	8.8	-8.8	0.2
20	Control	A2	12.7	50.6	163	4.725	2.25	3.50179	6.875	-6.875	4.79655	2.85	1.3	3.00416	7.625	-6.775	5.93354	3.65	2.35	2.86923	10.9	-10.9	0.4
21	Control	A2	12.2	53.3	168	6.1	-4.75	4.01902	3.35	3.35	3.01206	2.975	2.025	2.39935	13.625	-13.625	5.63399	7.725	0.025	9.47612	12.25	-12.25	3.85
22	Control	A2	12.5	44.2	157	3.775	-0.125	3.43757	4.4	-1.75	5.1829	1.625	0.825	1.51884	9.7	-1.1	10.4745	6.725	-2.125	8.11522	6.15	-3.75	6.15
23	Control	A2	12.3	38.4	148	4.75	5.025	1.10538	4.7	-2.2	4.32146	4.725	2.825	4.92665	9.475	-3.175	9.54892	9.325	-5.225	9.23211	13.55	-13.55	3.75
24	Control	A3	13.8	55.5	166	11.3	12.675	3.4759	5.725	4.775	4.89968	3.9	3.9	1.70441	3.175	0.775	3.71778	9.35	5.1	8.31595	3.25	3.25	0.95
25	Control	A3	13.9	57	161	1.8	-1.8	5.56462	1.8	0.95	1.55	10.775	6.175	15.6508	1.95	-1.65	1.99311	7.075	-3.125	6.69715	3.9	3.9	2.3
26	Control	A3	14.8	67.6	157	7.675	3.725	6.87509	7.475	-7.475	3.04251	2.625	-1.675	2.91322	8.625	-4.975	8.90516	1.7	-0.45	1.88878	14.2	-14.2	0.6
27	Control	A3	14.3	46.1	166	4.5	-2.925	3.91559	4.6	-4.6	0.717635	1.3	1.77636e-15	1.46287	6.9	1.5	7.82943	1.95	-1.35	2.18461	4.25	-1.85	4.25
28	Control	A3	14.6	53.3	153	8.125	7.975	5.48013	3.7	-3.7	2.26385	5.375	-2.875	5.81351	2.7	0.7	3.14563	4.1	-3.65	4.25118	1.5	-1.2	1.5
29	Control	A3	14.1	55.7	161	4.525	5.525	4.11787	4.625	-0.775	4.77356	4.1	0.4	4.26263	4.725	-2.475	4.05732	2.675	2.675	0.973075	6.4	-6.4	1.3
30	Control	A3	14.7	54.4	164	3.075	1.6	3.74366	6.375	-6.375	5.81394	1.55	0.3	2.01866	5.575	-3.125	5.74603	6.525	6.525	2.692	8.7	-8.7	6.5
31	Control	A3	14.3	82.9	167	3.925	-1.25	3.33954	5.2	-3.55	5.50023	3.825	3.675	3.58635	5.65	1.65	5.69451	8.425	-7.975	7.8998	9.8	-9.8	2.8
32	Control	A3	14.5	68.3	167	3.625	-3.9	0.902774	2.75	-1.4	2.8801	2.275	0.025	2.68177	10.025	-5.325	10.0738	6.925	-6.925	5.29829	8.25	-8.25	1.35
33	Control	A3	14.1	59.2	173	1.9	1.775	2.54202	3.175	-0.675	4.09596	1.825	0.925	1.75979	4.225	-0.075	4.59368	2.95	0.55	3.71383	1.85	-1.85	1.15
34	Control	A3	14.1	53.5	166	3.025	0.125	3.19873	3.55	3.55	1.34629	2.65	2.65	3.03356	3.775	0.375	3.94549	4.45	3.35	3.93033	4.2	-4.2	0.6
35	TENNIS	A1	10.5	28.2	134	7.525	7.25	9.43888	2.525	-2.525	2.44067	3.9	2.15	4.10518	8.85	0	9.85266	7.025	3.225	9.95775	5.95	-2.75	5.95
36	TENNIS	A1	11.5	56.5	161	5.25	5.475	2.91065	4.5	-3.95	3.99155	10.625	7.675	10.8322	5.025	3.625	5.13487	9.175	-2.475	9.2853	5.75	-5.75	2.85
37	TENNIS	A1	10.1	44.6	147	3.15	1.05	2.76179	6.025	-6.025	2.6827	4.725	0.975	4.75677	7.975	-2.775	9.03116	11.425	3.725	11.9725	10.4	-10.4	5.9
38	TENNIS	A1	11.9	45.8	160	1.3	0.675	2.36894	4.05	-4.05	1.61632	1.95	1.95	1.91898	7.975	0.525	8.46031	4.5	-2.05	4.73101	5.4	-5.4	5.4
39	TENNIS	A1	11.8	44.3	166	3.075	6.85	6.35787	8.925	1.425	9.8624	4.225	0.075	4.99619	10.05	-10.05	4.11127	1.75	0.5	1.92484	13.35	-13.35	5.55
40	TENNIS	A1	11.3	44.1	156	3.225	4.875	6.20055	7.75	0.25	7.7645	6.65	-2.95	6.21309	5.4	2.4	5.45756	8.575	2.075	9.12452	8.4	-8.4	0.3
41	TENNIS	A1	10.8	35.2	144	3.775	5.225	5.43064	5.55	-4.95	4.72255	7.7	-1.35	7.92859	4.475	4.025	5.62556	7.125	-6.775	5.37744	3.45	3.45	3.25
42	TENNIS	A1	10.9	33.3	142	6.75	7.8	7.09225	4.125	-2.725	4.13967	5.4	3.7	4.29593	9.375	2.925	9.40595	12.75	0.15	15.3102	28.6	9.5	28.6
43	TENNIS	A1	10.3	40	152	6.025	2.425	7.07721	7.325	4.925	6.52663	3	2.1	2.81158	10	-4.45	10.3674	8.55	-8.15	7.09031	10.5	10.5	1.8
44	TENNIS	A1	10.4	50.9	151	4.4	9.15	7.56654	3.4	-3.4	2.32056	2.525	0.625	2.71512	12.55	8.7	9.9461	13.9	5.2	14.1058	3.1	-1.1	3.1
45	TENNIS	A1	10.8	42.8	150	3.775	2	9.41886	4.725	-0.725	6.12551	4.625	2.275	4.97211	2.925	-2.925	1.71081	2.05	1.5	1.51658	3.05	3.05	0.05
46	TENNIS	A1	11.9	46.1	160	5.225	4.8	0.758288	7.85	-7.85	2.81824	18.9	15.5	18.9808	14.9	-6.9	15.2511	7.1	-3.8	8.34566	6.85	-6.85	6.75
47	TENNIS	A2	12	52.8	161	8.725	4.1	7.24672	6.375	-6.375	1.98667	3.225	-0.075	3.23526	6.075	-0.875	6.16254	7.65	5.55	6.28987	4.05	-4.05	3.55
48	TENNIS	A2	13.3	56.4	172	5.875	4.775	2.66962	7.125	-7.125	5.50381	5.5	4.75	3.97649	13.75	-6.35	13.9351	8.575	8.575	6.53237	9.25	-9.25	2.85
49	TENNIS	A2	12.8	48.3	161	4.95	4.425	4.74256	4.525	1.675	4.85354	2.65	-2.65	0.471699	5.4	-3.55	4.79922	4.25	0.95	4.56591	1.75	1.75	1.75
50	TENNIS	A2	12.3	38	152	2.1	1.725	6.839	4.25	-3.15	4.21218	3.45	-2.35	3.3775	9.65	-8.25	6.42904	10.4	1.5	13.3854	5.9	-4.6	5.9
51	TENNIS	A2	12.2	42.6	163	1.075	1.225	2.94226	5.5	0.75	5.64292	3.425	1.075	3.6065	9.625	-4.325	9.83168	2.25	-2.15	2.49249	2.8	2.3	2.8
52	TENNIS	A2	13.6	49.1	165	2.825	-2.075	2.87348	5.05	-2.3	5.98038	2.775	-1.575	2.88043	10.65	-2.6	11.4234	2.275	-2.275	0.356195	9.75	-9.75	5.65
53	TENNIS	A2	13.4	49.5	162	0.85	-0.05	0.763217	3.35	-3.25	3.1603	1.75	-0.5	2.03101	3.55	-2.05	2.99374	4.075	0.275	4.83031	5.2	-5.2	3.2
54	TENNIS	A2	13.9	51.7	156	2.35	1.4	2.57779	6.45	-3.7	6.87132	3.275	-1.025	3.79761	5.425	-5.425	1.29301	6.925	-6.925	2.29279	11.5	-11.5	2.1
55	TENNIS	A2	13.3	39.5	160	5.075	4.85	2.49048	4.725	3.475	6.25475	3.2	2.55	3.30189	9.125	-9.125	2.53513	4.625	2.975	4.77827	9.15	-9.15	1.65
56	TENNIS	A2	12.5	47.3	159	4.025	3.475	2.50836	5.55	-5.55	3.37676	6.7	6.7	1.95064	4.075	-3.175	4.31878	7	-1.05	7.36631	30	-30	0
57	TENNIS	A3	15.2	55.2	159	3.05	0.975	2.36894	3.6	-3.6	2.51297	5.425	-5.425	1.53195	10.125	0.225	10.4581	8.25	2.6	8.56475	7.4	-7.4	0.8
58	TENNIS	A3	14	45.2	156	1.375	0.425	2.59073	1.825	1.525	1.23161	2.55	1.05	2.8058	13.825	-13.825	3.11077	3.9	-2.55	4.34425	6.55	-6.55	1.85
59	TENNIS	A3	14.5	45.5	159	5.275	0.775	5.59972	1.8	-1.05	2.26771	1.35	-1	1.49164	3.675	-3.525	2.41286	1.475	1.475	1.43244	8.25	-8.25	4.95
60	TENNIS	A3	14.7	67.9	176	3.45	1.15	2.57827	8.6	-8.6	1.32098	2.175	0.975	3.17834	6.25	-6.25	3.01703	6.85	2.15	6.94064	8.65	-8.65	4.85
61	TENNIS	A3	14.3	45.3	157	2.425	-0.4	2.67114	3.15	-0.4	3.2396	2.35	-0.9	2.90086	7.625	-7.625	5.18959	5.3	-2.25	5.42149	2.3	-2.3	1.8
62	TENNIS	A3	14.8	50.5	172	2.05	0.35	3.45579	2.375	-2.075	2.14869	3.275	0.875	3.66563	8.2	0.85	8.39896	4.175	-2.975	4.18352	8.05	-8.05	2.75
63	TENNIS	A3	14.3	62.6	172	5.175	-4.525	2.64232	5.775	-5.275	4.0357	1.45	1.45	0.384057	9.65	-9.65	6.54122	9.075	2.425	9.93916	1.95	1.05	1.95
64	TENNIS	A3	14.3	49.9	163	3.325	1.525	2.71972	3.65	3.25	2.51247	4.325	3.025	3.35885	4.05	4.05	1.03078	7.25	-2.4	7.83039	6.9	-6.9	6.8
65	TENNIS	A3	14	50.1	163	8.175	2.3	7.03811	4.7	0.7	5.13955	2.225	-0.825	2.26647	5.45	-5.45	2.79866	6.025	-4.525	4.40305	6.25	-6.25	0.75
66	TENNIS	A3	14.3	46.4	158	6.625	1.6	7.78685	8.825	-8.825	4.36714	2.95	0.55	3.30568	4.775	-4.025	4.5631	5.25	3.8	4.10183	8.7	-8.7	5.1
67	TENNIS	A3	15.7	63.7	170	4.4	2.875	5.07266	6.3	-6.3	3.67083	1.85	0.75	1.98557	9.225	-4.125	9.65049	4.85	-0.55	5.32377	6.55	-6.55	3.75
Legend:
A1: 10-11-years old
A2: 12-13-years old
A3: 14-15-years old

## Sheet: Force sense
Participant	Group	Age group	Age [years]	Body mass [kg]	Body height [cm]	20% MVC glenohumeral internal rotation			50% MVC glenohumeral internal rotation			20% MVC glenohumeral external rotation			50% MVC glenohumeral external rotation			20% MVC elbow extension			50% MVC elbow extension			20% MVC elbow flexion			50% MVC elbow flexion			20% MVC radiocarpal extension			50% MVC radiocarpal extension			20% MVC radiocarpal flexion			50% MVC radiocarpal flexion
						Absolute error [pp]	Constant Error [pp]	Variable error [pp]	Absolute error [pp]	Constant Error [pp]	Variable error [pp]	Absolute error [pp]	Constant Error [pp]	Variable error [pp]	Absolute error [pp]	Constant Error [pp]	Variable error [pp]	Absolute error [pp]	Constant Error [pp]	Variable error [pp]	Absolute error [pp]	Constant Error [pp]	Variable error [pp]	Absolute error [pp]	Constant Error [pp]	Variable error [pp]	Absolute error [pp]	Constant Error [pp]	Variable error [pp]	Absolute error [pp]	Constant Error [pp]	Variable error [pp]	Absolute error [pp]	Constant Error [pp]	Variable error [pp]	Absolute error [pp]	Constant Error [pp]	Variable error [pp]	Absolute error [pp]	Constant Error [pp]	Variable error [pp]
1	Control	A1	11.1	38.6	151	2.7287	-2.7082	3.85896	3.76555	-3.76555	3.71111	0.13025	0.13025	0.00176777	12.2309	-12.2309	2.57705	1.51955	1.01795	2.14897	14.3933	-14.3933	12.2916	1.37695	0.50165	1.9473	5.5117	-5.5117	0.731007	4.76205	4.76205	0.921148	3.5436	-3.5436	4.12257	0.7782	0.4915	1.10054	1.0333	-0.8866	1.46131
2	Control	A1	11.8	63.2	158	5.50665	5.50665	6.21639	8.38705	-6.06875	11.8611	7.7901	5.2564	11.0169	7.03075	6.39975	9.94298	0.49835	-0.49835	0.250528	13.0182	13.0182	13.1871	0.10395	0.10395	0.0348604	16.6328	16.6328	12.2655	7.51075	-1.79445	10.6218	18.9637	-15.9868	26.8188	1.8152	1.8152	0.703147	2.54955	-1.33585	3.60561
3	Control	A1	10.4	30.5	145	10.9994	-10.9994	1.25329	6.00765	-5.78895	8.4961	1.2274	1.0996	1.73581	12.2321	-12.2321	3.82948	4.2971	-4.2971	0.565685	20.2889	-20.2889	2.91427	3.4404	2.0995	4.86546	4.66575	-0.93375	6.59837	3.07855	2.47285	4.35373	10.6977	-5.7242	15.1288	2.8868	-0.6768	4.08255	5.56655	-1.30945	7.87229
4	Control	A1	10.9	37.7	144	2.19925	-2.19925	0.440315	29.2938	-29.2938	3.61551	4.2027	-4.2027	1.43755	4.27435	-4.27435	1.34174	3.19675	-1.07745	4.52089	23.3712	-23.3712	11.9843	2.35175	-2.35175	3.20906	20.3512	-20.3512	2.24683	3.0518	3.0518	3.19386	14.5806	-14.5806	1.45127	5.148	-3.9349	7.28037	16.581	-16.581	12.5446
5	Control	A1	11.3	25.9	142	1.719	-1.719	1.53244	18.8512	-0.7093	26.6596	2.30895	-2.30895	3.13057	15.9879	-3.7802	22.6103	4.39035	4.39035	5.37564	7.96105	-7.96105	6.75464	6.13775	-6.13775	1.12253	5.6203	5.6203	5.78654	2.15795	-2.15795	0.191697	3.88365	-2.09925	5.49231	5.73755	-5.73755	2.27243	14.9413	-14.9413	14.5537
6	Control	A1	11.9	51.7	159	4.8381	4.8381	3.99445	25.6872	-25.6872	3.55427	4.37545	-4.37545	1.75271	10.7821	-10.7821	4.97153	5.50375	5.50375	1.84788	14.4262	-14.4262	1.12458	0.7706	-0.7706	1.63214	17.4784	-17.4784	5.31575	0.9849	0.8153	1.39286	14.8611	-14.8611	6.1041	5.07725	-5.07725	4.32389	12.2298	-12.2298	5.96056
7	Control	A1	10.2	40.5	143	2.89355	-2.89355	0.268206	7.60325	-7.60325	2.88054	4.11075	-3.83195	5.81348	9.8275	-9.8275	3.93745	1.50095	-1.50095	0.117168	15.7596	-15.7596	5.60135	2.9929	-2.9929	3.03179	4.26695	-4.26695	4.95265	3.7025	-3.7025	3.0489	10.033	-7.5516	14.1888	2.80835	-2.80835	2.06327	15.9461	-15.9461	3.72065
8	Control	A1	11.9	41	154	1.9457	1.9457	0.412385	13.5674	-13.5674	1.99291	1.63375	-1.63375	1.64919	8.0084	-8.0084	5.74878	3.64335	3.64335	1.22733	18.5101	-18.5101	4.94904	2.96665	2.57405	4.19548	18.9108	-18.9108	2.88252	2.97055	2.97055	1.55556	13.2076	-13.2076	3.87714	2.6501	2.6501	3.39539	8.6869	-8.6869	3.34872
9	Control	A1	11.2	50.4	147	5.6216	5.6216	2.645	14.254	-14.254	7.89138	4.55495	-4.55495	2.77674	9.9806	-9.9806	3.70213	28.1129	28.1129	15.0463	1.9624	-0.3649	2.77525	5.64825	5.64825	3.00824	4.07695	-0.63045	5.76568	6.81875	0.22215	9.64317	4.3883	-2.2187	6.20599	2.72175	-2.72175	0.101046	3.61415	-1.97585	5.11118
10	Control	A1	11.3	38.6	146	4.35945	0.53745	6.16519	20.8133	-20.8133	0.863377	2.0354	-1.5196	2.87849	5.10295	2.50455	7.21666	2.38645	-0.22705	3.37495	23.4969	-23.4969	4.30946	1.9661	-1.2344	2.78049	11.9706	-11.9706	0.704844	1.5426	-1.2789	2.18157	8.2061	-8.2061	1.45692	5.1229	-5.1229	2.63256	19.1863	-19.1863	0.731219
11	Control	A1	11.9	46.3	165	3.2512	-3.2512	3.30983	13.7231	-13.7231	5.4677	4.5907	-3.5214	6.49223	5.74695	-5.74695	1.62444	4.4442	-4.4442	2.22541	17.1893	-17.1893	13.9013	3.773	-3.773	1.44858	5.1895	-5.1895	1.97778	1.57925	-1.57145	2.2334	8.6564	2.733	12.242	4.42495	-1.81615	6.25782	9.34235	-9.34235	3.49219
12	Control	A2	13.3	50.2	161	5.9004	-5.9004	2.82517	3.99735	3.99735	1.60902	1.75095	-1.75095	2.04799	6.32265	-6.32265	1.95946	4.21765	-4.21765	2.54566	19.1965	-9.5921	27.148	4.09735	-4.09735	2.61325	6.85455	-6.85455	2.45416	5.1883	-5.1883	1.67429	7.1093	-7.1093	1.40573	6.05385	-6.05385	4.11317	14.3062	-14.3062	4.89332
13	Control	A2	12.2	42.7	157	1.25895	-1.25895	0.0983586	4.22785	-4.22785	2.93159	7.4488	7.4488	10.2026	10.6346	-10.6346	5.65374	1.94655	-1.12735	2.75284	6.3514	-6.3514	0.491439	1.46065	-0.12495	2.06567	4.08985	-1.12245	5.78392	6.52125	6.52125	1.25207	13.2329	-13.2329	1.21064	4.21855	4.21855	2.05662	2.3079	2.3079	2.1308
14	Control	A2	12.9	54.1	164	2.859	2.3808	4.04324	19.7936	-19.7936	11.5491	2.6308	-0.1892	3.72051	6.6656	-6.6656	4.63226	0.7217	0.7217	0.33234	6.66755	-3.18105	9.42934	2.60885	-2.60885	1.1914	8.19315	-2.72615	11.5869	7.04765	5.32745	9.96688	8.47345	-1.03405	11.9833	0.51665	-0.38195	0.730653	1.0624	0.7076	1.50246
15	Control	A2	13.6	38.3	157	4.78405	-4.78405	0.329158	5.8302	-4.3834	8.24515	4.0765	4.0765	2.38521	4.61995	-4.61995	6.4107	1.0497	0.8218	1.4845	11.8632	-11.8632	4.93363	3.48555	-3.48555	1.35743	2.0053	-1.1097	2.83592	1.46535	-0.53895	2.07232	8.77925	-8.77925	7.18201	3.97615	-3.97615	1.11108	13.6578	-4.73645	19.315
16	Control	A2	12.3	46.6	147	2.47685	-2.47685	1.24712	13.6485	-10.4411	19.3018	15.4966	15.4966	2.11538	2.98915	-2.98915	1.84873	8.99508	-8.99508	2.44543	3.48665	-2.41155	4.93087	6.1312	6.1312	2.53229	9.89145	-9.89145	0.493348	4.51345	3.75915	6.38298	14.4001	-14.4001	4.79998	1.85895	-1.85895	2.58653	13.899	-13.899	2.01822
17	Control	A2	13.4	45.3	160	9.8458	9.8458	6.16145	12.7325	12.7325	0.71835	5.41955	-5.41955	5.8658	5.2875	5.2875	4.33669	4.02705	3.93815	5.69511	3.814	-3.814	0.202515	1.21905	1.21905	1.30907	5.5282	-1.8151	7.81806	1.22785	1.22725	1.73644	7.3673	7.3673	4.93759	1.09975	0.93855	1.55528	6.69415	-6.69415	4.47733
18	Control	A2	12.4	69.7	172	5.7724	5.7724	3.12965	3.75355	-2.76005	5.30832	0.81315	0.81315	1.06144	2.6481	-2.6481	3.56184	4.7874	-2.4634	6.77041	3.32785	-3.32785	0.0678115	0.24595	0.17545	0.347826	1.13925	1.13925	0.12537	0.9321	-0.189	1.31819	2.69115	-2.69115	2.15774	0.2974	0.2974	0.290197	0.3106	-0.1061	0.439255
19	Control	A2	12.1	40	148	1.7678	-1.7678	1.7549	4.36715	-4.36715	0.435083	1.0804	1.0804	0.551968	17.2992	-17.2992	2.57967	4.00825	-4.00825	0.180383	7.7287	-0.5812	10.93	3.20705	3.20705	0.0523966	15.8186	-15.8186	6.56506	3.8246	3.8246	1.41633	0.8175	-0.1719	1.15612	3.16415	3.16415	0.12141	5.35435	5.35435	6.09151
20	Control	A2	12.7	50.6	163	0.5613	0.5613	0.19007	32.3359	-32.3359	1.81946	11.8607	11.8607	0.279024	3.82405	-2.86645	5.40802	0.86325	-0.37355	1.22082	22.8657	-22.8657	1.99722	5.16805	-5.16805	1.02085	10.4195	-10.4195	11.9746	1.73325	0.91885	2.45119	32.2203	-32.2203	8.23999	2.5376	-2.5376	2.77384	22.0025	-22.0025	4.51509
21	Control	A2	12.2	53.3	168	5.89655	-5.89655	2.36308	15.2994	-15.2994	2.48067	2.30355	-1.80685	3.25771	5.46215	-5.46215	0.922986	3.9232	-3.9232	1.59014	6.6792	-6.6792	2.60003	1.8073	-1.0381	2.55591	5.5578	-5.5578	4.11013	3.30745	3.30745	4.13735	2.8266	-0.0828	3.99742	1.70195	1.70195	2.21643	4.6628	-4.6628	2.49623
22	Control	A2	12.5	44.2	157	12.8369	12.8369	12.8505	12.3034	12.3034	6.50178	1.25695	-0.71235	1.7776	13.4226	-8.36145	18.9825	9.5286	9.5286	10.0125	7.79465	-0.19455	11.0233	1.2146	1.2146	1.154	2.4546	2.4546	0.673731	3.74735	3.74735	0.612142	10.6831	5.4424	15.1082	4.5116	4.5116	0.804263	5.026	1.7699	7.10784
23	Control	A2	12.3	38.4	148	8.08085	8.08085	0.913087	8.83625	-8.83625	2.32221	10.2239	8.3883	14.4588	8.37625	-5.82765	11.8458	7.703	7.703	6.10205	7.02345	1.95535	9.93266	0.8818	-0.8818	0.0137179	4.4666	-2.284	6.31673	4.68345	4.68345	5.46091	2.31935	2.09925	3.28006	4.43075	-4.43075	6.01797	1.12025	-1.06755	1.58427
24	Control	A3	13.8	55.5	166	9.58225	1.13105	13.5513	7.9311	-7.9311	4.16967	3.0778	-3.0778	3.05102	15.3101	-2.9268	21.6518	5.6072	-5.6072	3.6614	11.9214	-0.5427	16.8594	3.1575	-3.1575	0.602455	20.8049	-20.8049	0.852347	0.6083	0.5863	0.860266	1.30745	-1.30745	1.161	2.6265	-2.6265	2.34434	5.36	3.5838	7.58018
25	Control	A3	13.9	57	161	14.4899	14.1445	20.4918	12.7606	12.7606	13.8269	3.95	1.9334	5.58614	10.9664	-10.9664	0.854892	8.3599	3.3652	11.8227	8.21585	8.21585	2.34908	1.117	-0.4603	1.57968	3.30345	3.17835	4.67178	3.35885	1.31175	4.75013	12.0967	-12.0967	12.0049	6.21005	2.48985	8.78234	7.1397	7.1397	1.24748
26	Control	A3	14.8	67.6	157	5.3459	2.641	7.56024	8.31545	-8.31545	7.54999	1.3332	-1.3332	1.81854	4.13235	-4.13235	1.72584	7.15565	7.15565	3.71479	2.29175	1.03245	3.24102	0.5151	0.5151	0.283974	4.4225	-4.4225	2.7457	3.5672	3.091	5.04478	6.9367	-4.0324	9.80998	1.9574	0.2616	2.76818	7.91185	-7.91185	4.82607
27	Control	A3	14.3	46.1	166	2.06245	2.06245	2.72993	1.91575	-1.27465	2.70928	0.8345	0.8345	0.0931967	0.81995	0.81995	0.765867	2.12905	-0.03685	3.01093	14.9004	-14.9004	0.695086	1.3423	-1.3423	0.244235	11.5621	-11.5621	1.59651	6.1599	6.1599	1.82292	20.4714	-20.4714	1.75631	5.8579	-1.3332	8.28432	3.41775	-3.41775	3.87247
28	Control	A3	14.6	53.3	153	7.61895	7.61895	0.247417	8.2858	-8.2858	0.7542	1.75365	1.75365	2.09056	3.6585	-3.6585	1.69126	1.37125	0.98615	1.93924	6.7723	-3.3101	9.57748	0.666	0.666	0.149482	7.87415	-7.79835	11.1357	3.02815	3.02815	0.104157	10.3066	-10.3066	1.82016	3.16395	3.16395	0.896258	6.50385	0.77945	9.19783
29	Control	A3	14.1	55.7	161	2.8184	-2.8184	1.15004	6.7652	6.7652	2.55647	2.91275	-2.91275	1.61609	12.5597	-12.5597	6.93255	3.1779	-0.594	4.49423	10.6577	-3.70275	15.0722	3.461	-3.461	1.92545	18.6447	-18.6447	14.9851	1.39695	-1.39695	0.15719	2.19515	2.19515	1.64339	3.25465	-3.25465	3.78436	10.1968	-10.1968	11.5928
30	Control	A3	14.7	54.4	164	9.40405	9.40405	6.96338	3.8756	-0.8087	5.48093	4.27715	1.50225	2.58186	4.27715	1.50225	6.0488	1.7392	1.7392	1.63398	3.72085	-3.72085	4.09422	5.49825	5.49825	1.48924	5.2845	-2.4353	7.47341	7.1873	7.1873	3.34589	13.9776	-13.9776	10.1725	1.2555	1.2555	0.827739	6.26185	-1.55175	8.85559
31	Control	A3	14.3	82.9	167	8.97005	8.97005	3.44509	4.5234	4.5234	3.88004	2.1295	2.1295	0.245366	6.70615	-6.70615	6.33589	2.6879	2.6879	3.43668	10.0406	-10.0406	5.64377	0.6172	0.4052	0.872853	6.07855	-6.07855	2.99424	3.49985	3.49985	1.32491	6.0332	6.0332	7.32647	2.6475	2.6475	1.71092	5.2751	-5.2751	4.53199
32	Control	A3	14.5	68.3	167	3.9073	-3.9073	1.97707	5.50435	-5.50435	2.61693	1.57175	1.57175	0.73631	11.49	-11.49	7.90369	1.11615	1.11615	1.43055	7.8382	1.1391	11.0849	3.4699	-0.2922	4.90718	14.4168	-14.4168	8.41273	2.1767	2.1767	0.711491	4.2941	-4.2941	4.35253	7.17615	7.17615	0.134845	7.70145	7.70145	7.72804
33	Control	A3	14.1	59.2	173	2.1143	-2.1143	0.531461	4.36145	-4.36145	2.73078	0.9307	0.9307	1.00155	2.9756	-2.9756	4.02584	4.1733	1.2569	5.90194	6.3496	-6.3496	5.05044	3.23315	-3.23315	2.25772	4.4343	-4.4343	1.10111	1.78825	1.78825	0.522623	5.32345	1.08335	7.5285	8.1606	-8.1606	0.417052	10.9235	-10.9235	7.627
34	Control	A3	14.1	53.5	166	6.0641	6.0641	0.736381	14.5169	-14.5169	0.650326	2.889	2.889	1.58448	6.65795	-6.65795	5.9607	7.37395	7.37395	1.97757	4.7345	-4.7345	4.57003	2.7843	2.7843	0.98698	4.31305	-4.17325	6.09957	7.88	7.88	7.67932	10.109	-10.109	9.74047	8.1792	8.1792	9.61213	5.1358	-5.1358	3.99784
35	TENNIS	A1	10.5	28.2	134	18.4355	18.4355	7.2103	4.93415	-4.93415	2.72073	6.45655	-6.45655	1.00939	7.40475	2.48335	10.4719	3.3959	-1.2051	4.80253	15.9742	-15.9742	8.90269	2.6361	2.6361	1.05444	17.2756	-0.23305	24.4313	2.4908	2.4908	2.2066	8.4095	8.4095	4.79928	3.99855	-3.99855	2.76118	11.0956	1.03965	15.6916
36	TENNIS	A1	11.5	56.5	161	2.12075	-2.12075	1.54948	13.295	-13.295	0.509329	2.39545	2.39545	1.48316	2.48665	-0.96255	3.51665	2.9947	1.0582	4.23515	2.35605	-1.98195	3.33196	3.49135	3.49135	3.31555	14.9652	14.9652	4.73153	15.9988	15.9988	5.89635	18.225	18.225	9.449	11.2493	11.2493	8.88303	3.7801	3.7801	1.93662
37	TENNIS	A1	10.1	44.6	147	2.79485	2.79485	1.11631	3.0733	2.5011	4.3463	0.70765	0.45475	1.00077	1.2088	-1.2088	0.794081	1.045	0.4858	1.47785	4.21875	0.79005	5.96621	1.01335	1.01335	0.221112	2.32905	2.32905	0.727401	0.2944	0.2944	0.00268701	0.8218	0.8218	0.240133	0.43405	0.43405	0.385302	0.52045	-0.52045	0.360695
38	TENNIS	A1	11.9	45.8	160	3.04655	-3.04655	3.90387	12.7434	-12.7434	4.69095	7.1385	4.4133	10.0954	18.6913	-18.6913	10.3631	7.4959	7.4959	4.06813	16.9422	-0.2115	23.9599	2.39345	2.39345	0.27259	5.24995	-2.27505	7.42455	3.61155	3.61155	1.66361	13.052	-9.58825	18.4584	4.9499	-4.9499	3.07676	4.2179	-4.2179	4.87536
39	TENNIS	A1	11.8	44.3	166	4.9367	1.7173	6.98155	9.67275	-4.51515	13.6793	1.7348	-1.7348	1.52961	2.8732	-2.8732	0.0111723	0.5075	-0.5075	0.313955	14.0677	-14.0677	13.0796	2.53955	-2.53955	0.497591	17.1375	-17.1375	6.36601	2.1489	-2.1489	2.20334	14.3157	-14.3157	2.51341	4.92755	-1.53595	6.96861	10.4966	-2.90555	14.8445
40	TENNIS	A1	11.3	44.1	156	9.90132	-6.60363	14.0026	25.932	-25.932	12.5203	2.5621	-2.5621	1.50402	17.4339	-17.4339	3.79547	2.90835	2.90835	1.90389	18.5551	-18.5551	5.07427	0.1157	-0.1157	0.0989949	20.9853	-20.9853	3.61098	9.57726	-9.57726	3.64395	15.0467	-4.9358	21.2792	5.5477	-5.5477	0.290904	19.9653	-19.9653	1.7508
41	TENNIS	A1	10.8	35.2	144	5.5818	5.5818	4.9093	4.19175	-4.19175	2.57238	7.0501	7.0501	1.57996	6.15925	6.15925	1.29337	13.1018	13.1018	6.48756	6.3585	-1.581	8.99228	6.8878	3.999	9.74082	7.9194	-7.9194	1.41831	8.9382	8.9382	8.87999	6.4176	-2.1137	9.07586	3.9701	3.5037	5.61457	6.2023	1.6306	8.77138
42	TENNIS	A1	10.9	33.3	142	4.4855	-4.4855	0.236457	23.2413	-23.2413	10.3676	6.5623	-3.2192	9.28049	26.6393	-26.6393	2.93209	2.92525	1.67885	4.13693	7.8163	-2.9827	11.0539	6.29065	-0.29285	8.89632	18.2074	-18.2074	9.18829	1.11055	1.11055	0.442437	11.9815	-11.9815	0.275489	1.19505	-0.39965	1.69006	19.3451	-19.3451	7.59977
43	TENNIS	A1	10.3	40	152	3.2977	1.6465	4.66365	5.1235	-5.1235	1.6255	5.11055	1.94105	7.22741	7.42925	-7.42925	5.91749	4.094	4.094	0.0697207	1.20055	1.20055	0.198626	3.8968	3.8968	0.756887	14.4106	-14.4106	3.15957	6.43495	6.43495	7.26602	12.171	-12.171	2.84002	1.3939	0.5604	1.97127	10.1044	-2.3578	14.2898
44	TENNIS	A1	10.4	50.9	151	6.2092	-6.2092	0.0480833	9.85425	-9.85425	7.20478	1.20235	0.68105	1.70038	4.17535	-4.17535	0.564625	0.9177	-0.267	1.29782	5.77985	-4.26265	8.17394	1.7502	0.9392	2.47516	15.8195	-15.8195	1.99326	8.5882	8.1835	12.1455	3.325	0.494	4.70226	6.88825	-6.88825	0.772656	6.3073	-5.9345	8.91987
45	TENNIS	A1	10.8	42.8	150	1.6847	-0.4586	2.38253	6.3389	-6.3389	1.53584	0.1697	0.0725	0.239992	2.46685	2.46685	1.39031	2.3784	2.3784	1.80114	7.1274	7.1274	9.79795	2.46685	2.46685	2.22194	3.9013	-3.9013	5.14689	0.7833	-0.4413	1.10775	11.4202	-5.1025	16.1506	2.40675	2.40675	0.00601041	4.4161	-1.8747	6.24531
46	TENNIS	A1	11.9	46.1	160	1.3519	1.3519	1.43698	6.5836	-6.5836	2.29004	1.74295	0.71165	2.4649	7.61005	7.61005	3.09904	2.1512	-1.3056	3.04226	13.4662	8.1631	19.0441	5.1771	5.1771	5.24687	2.8051	-2.8051	3.95725	2.8305	2.5874	4.00293	1.6089	-1.6089	2.27109	2.27465	0.80065	3.21684	7.33425	-7.33425	6.65918
47	TENNIS	A2	12	52.8	161	4.13975	-4.13975	0.320107	14.9254	-14.9254	6.33115	1.6345	1.0266	2.31153	9.9946	-9.9946	4.15128	1.3515	1.3515	0.229244	4.4203	-2.1118	6.25125	2.38265	-2.38265	0.925603	12.6625	-12.6625	2.77582	1.345	-1.345	0.925603	9.7938	-9.7938	3.38464	2.8407	-2.8407	1.02516	2.6929	-2.6929	2.75305
48	TENNIS	A2	13.3	56.4	172	7.54505	-7.54505	0.833891	25.7983	-25.7983	8.34054	6.5178	5.2065	9.21756	20.3709	-20.3709	4.59117	11.5914	-11.5914	3.90978	22.1637	-22.1637	1.87963	5.7588	-5.7588	3.59069	24.6771	-24.6771	3.10441	1.2784	-1.2382	1.80793	3.9917	1.8608	5.64512	7.85925	-7.85925	1.55797	15.0661	-15.0661	2.59947
49	TENNIS	A2	12.8	48.3	161	0.3816	0.3816	0.309854	21.9513	-21.9513	0.877025	2.3075	1.5046	3.2633	12.1855	-12.1855	2.87022	2.57575	2.48605	3.64266	12.6777	-12.6777	7.03083	1.147	-1.147	1.43868	19.7505	-19.7505	2.95168	0.82385	0.82385	0.754554	1.73985	-1.73985	1.59021	4.8522	-4.8522	1.82207	7.56515	-7.56515	2.55612
50	TENNIS	A2	12.3	38	152	3.07293	-2.49753	5.49825	1.90817	-1.90817	1.91817	1.89307	1.89307	2.50881	8.87733	-8.87733	5.09937	0.3581	0.3581	0.363736	6.21433	-6.21433	3.17159	1.50767	1.50767	2.24634	2.63827	0.103667	2.91363	5.51893	5.51893	9.73856	9.13427	-1.31547	8.12296	2.23487	-0.110933	1.31458	1.7596	0.8031	2.48845
51	TENNIS	A2	12.2	42.6	163	0.392	0.392	0.0978636	6.68885	6.68885	1.84223	2.51285	-2.51285	3.39164	13.8418	13.8418	1.70434	1.6166	-1.6166	0.887136	2.89575	2.08135	4.09521	2.67985	1.49375	3.78988	11.9233	-11.8253	16.8621	0.4312	-0.4312	0.0748119	9.30105	-9.30105	0.236244	6.07871	-6.07871	6.3166	11.5821	5.35045	16.3795
52	TENNIS	A2	13.6	49.1	165	1.78465	1.78465	0.919027	8.6482	-8.6482	4.30416	4.53105	4.53105	4.57944	1.2445	-1.2445	1.4432	3.40695	1.75665	4.81815	11.2644	-11.2644	7.71588	1.8789	0.402	2.65717	4.84915	-4.84915	0.420234	5.19735	5.19735	3.37325	7.3173	2.3791	10.3482	3.87125	-3.87125	1.00812	12.5552	-12.5552	5.53389
53	TENNIS	A2	13.4	49.5	162	1.75175	-1.75175	0.479913	7.82975	-7.82975	0.152099	1.9872	1.9872	2.46964	3.23355	-3.23355	1.38855	0.27985	-0.27985	0.108965	12.223	-12.223	1.16637	1.03775	0.83785	1.4676	18.2317	-18.2317	4.68953	4.6443	4.6443	1.70285	6.73665	-6.73665	7.04031	0.4069	0.4069	0.0292742	6.3382	-2.2557	8.96357
54	TENNIS	A2	13.9	51.7	156	2.91297	-0.447433	3.66312	6.08937	-5.86377	5.38741	1.20377	-1.20377	1.4432	9.3147	-9.3147	3.39855	2.39017	0.494567	3.0035	5.806	-3.50193	7.34806	7.0203	-7.0203	2.75066	10.5327	-10.5327	8.05488	2.7942	2.7942	1.29619	2.4485	-0.287033	3.52017	1.45543	-0.438167	1.85366	6.41743	-6.23997	5.95681
55	TENNIS	A2	13.3	39.5	160	4.2852	3.0086	6.06019	7.043	7.043	4.96559	1.3859	0.2204	1.95996	5.93265	-5.01345	8.39003	2.69815	2.69815	0.350089	6.2838	-1.6824	8.88664	2.78347	2.78347	1.06005	10.5391	-10.5391	4.71209	0.76535	0.76535	0.0747412	6.1576	-6.1576	1.97495	3.31415	-3.31415	2.22717	4.37635	2.41395	6.18909
56	TENNIS	A2	12.5	47.3	159	0.3134	-0.3134	0.0601041	13.5155	-13.5155	2.81117	3.13365	3.13365	3.66119	9.16165	-9.16165	9.4893	5.46465	5.46465	5.37323	12.7911	-5.7465	18.0893	5.95715	-5.95715	0.344149	10.9886	-10.9886	0.645023	2.6156	2.6156	3.39821	12.1659	12.1659	10.2495	0.9087	0.4957	1.2851	3.69115	-1.04555	5.22007
57	TENNIS	A3	15.2	55.2	159	0.4406	-0.4252	0.623102	8.492	8.492	4.54118	4.58275	4.58275	1.49291	4.51445	-4.51445	2.1979	4.9564	-2.7553	7.00941	8.679	-1.8471	12.274	0.8829	0.3343	1.24861	9.4876	-9.4876	1.1745	3.79865	0.44265	5.3721	6.32745	-6.32745	2.7032	4.0611	-4.0611	3.7785	8.5337	-4.7337	12.0685
58	TENNIS	A3	14	45.2	156	1.2193	1.2193	0.147644	5.2094	2.0689	7.3672	6.61715	6.61715	0.625577	1.623	1.623	2.10265	6.19905	6.19905	3.38315	7.42925	-7.42925	5.57122	1.17475	1.17475	0.463933	10.2642	10.2642	9.39271	5.55715	5.55715	1.06738	2.4099	2.4099	0.523259	0.20555	-0.10175	0.290692	0.81055	0.81055	0.531108
59	TENNIS	A3	14.5	45.5	159	2.46455	2.46455	0.493773	4.23695	-4.23695	3.05039	1.85085	1.85085	0.680166	2.92835	-2.92835	0.345422	0.6386	0.6386	4.86304	0.6134	0.6134	0.650397	2.29635	2.01865	3.24753	2.7333	1.0799	3.86547	1.4955	-1.3737	2.11496	0.52675	0.10825	0.744937	1.9473	-1.9473	1.41605	2.2412	-2.2412	0.522128
60	TENNIS	A3	14.7	67.9	176	2.5817	-2.5817	3.36682	14.6427	-14.6427	11.2857	6.8682	6.8682	8.10627	13.9351	13.9351	12.4015	4.57795	4.57795	0.649478	5.71765	-5.71765	5.21329	5.34905	-5.34905	3.04657	3.83105	-3.83105	1.95734	4.53765	4.53765	0.542987	5.72485	-5.72485	4.43674	1.8676	1.8676	0.801011	3.95495	-3.95495	3.18757
61	TENNIS	A3	14.3	45.3	157	3.87855	-3.87855	0.99002	2.18705	2.18705	1.93966	9.1688	9.1688	2.50019	1.40235	1.40235	1.71212	4.3643	4.0634	6.17205	2.1104	-1.2843	2.98456	3.26115	3.26115	1.66064	5.16615	0.34545	7.30604	9.8277	9.8277	1.75249	3.7688	3.7688	4.09174	3.3631	3.3631	2.01087	6.0802	6.0802	6.59547
62	TENNIS	A3	14.8	50.5	172	7.66294	-7.66294	7.66608	7.18225	-7.18225	9.0219	2.4795	-2.4795	1.09177	10.0626	-10.0626	5.91792	0.62075	0.18085	0.877873	4.9859	-4.9859	5.5225	0.5264	-0.5218	0.744442	15.6066	-15.6066	3.07768	1.9306	1.9306	0.235891	3.6824	-1.1225	5.2077	3.34845	-3.34845	4.45513	8.16245	-8.16245	1.25603
63	TENNIS	A3	14.3	62.6	172	2.53967	-2.53967	0.124218	38.0536	-38.0536	6.33476	3.64397	3.64397	4.44073	6.0108	0.617933	7.58282	10.0321	10.0321	11.464	3.8663	-3.8663	1.56787	4.8356	2.2146	6.10961	10.4352	-10.4352	3.55809	7.9549	7.9549	6.4894	12.7317	-2.95545	18.0053	0.35835	-0.35835	0.0506996	16.8995	-16.8995	1.3715
64	TENNIS	A3	14.3	49.9	163	1.51385	1.51385	1.93825	6.6591	-6.6591	2.92686	8.88645	8.88645	1.82766	5.08095	-5.08095	3.58595	3.6603	1.9177	5.17645	0.4612	-0.4612	0.216799	1.25715	-1.25715	1.43946	5.58615	-5.58615	1.05097	2.7863	-0.4497	3.94042	6.2121	-6.2121	5.43016	1.3415	0.0524	1.89717	3.0249	-3.0249	0.532027
65	TENNIS	A3	14	50.1	163	0.7552	-0.1053	1.06801	3.1668	-3.1668	3.87919	3.16715	1.46605	4.47903	18.7406	-18.7406	9.46201	1.9775	-1.0637	2.79661	12.8292	-12.8292	7.71114	3.86785	-3.86785	0.268206	10.8163	-10.8163	3.91985	10.8775	10.8775	4.02358	2.14835	-2.14835	2.65328	2.5532	-2.5532	2.40091	7.19215	-7.19215	6.42965
66	TENNIS	A3	14.3	46.4	158	3.95705	2.20285	5.59611	8.62265	0.65785	12.1943	2.94	-2.94	0.280014	4.4166	4.4166	1.95501	2.8369	-2.2989	4.01198	11.6625	-11.6625	16.3989	3.05425	3.05425	4.16479	8.18995	-8.18995	7.38269	6.66725	6.66725	3.57761	12.1524	12.1524	6.88107	3.75565	-3.75565	1.175	6.3279	-6.3143	8.949
67	TENNIS	A3	15.7	63.7	170	3.10945	-3.10945	2.09707	12.7258	12.7258	7.14128	4.56455	4.56455	0.360978	4.4003	3.528	6.22296	5.01295	3.93765	7.08938	7.81345	-7.81345	6.77104	2.17825	2.17825	2.64097	1.02085	1.02085	0.683702	0.5783	-0.2481	0.81784	2.93695	-2.93695	1.45855	1.7272	1.7272	1.88585	10.5284	-10.5284	5.41418
Legend:
A1: 10-11-years old
A2: 12-13-years old
A3: 14-15-years old
MVC: maximal voluntary contraction
